# Supplementary material for: Segmentation of Non-Small Cell Lung Carcinomas: Introducing DRU-Net and Multi-Lens Distortion
Source: J Imaging. 2025 May 20;11(5):166. doi: 10.3390/jimaging11050166 (PMC12112506; doi:10.3390/jimaging11050166)
Supplement: Supplementary file 1 [file jimaging-11-00166-s001.zip]

Archive with 1 entries (1 files):
- jimaging-3582277-supplementary.pdf
